# Supplementary material for: Preparation and Complex Characterisation of Stabilised Gold Nanoparticles: Biodistribution and Application for High Resolution In Vivo Imaging
Source: Pharmaceuticals (Basel). 2024 Nov 3;17(11):1479. doi: 10.3390/ph17111479 (PMC11597195; doi:10.3390/ph17111479)
Supplement: Supplementary file 1 [file pharmaceuticals-17-01479-s001.zip]

Archive with 1 entries (1 files):
- pharmaceuticals-3143803-SI.pdf
